# Supplementary material for: Potential Beneficial Effects of Cytomegalovirus Infection after Transplantation
Source: Front Immunol. 2018 Mar 1;9:389. doi: 10.3389/fimmu.2018.00389 (PMC5838002; doi:10.3389/fimmu.2018.00389)
Supplement: Supplementary file 1 [file Table_1.xlsx]

## Sheet: Supplementary Table 1
Supplementary Table 1: Summary of recent studies on the association of post-transplant CMV-replication and GvHD
Study (Ref.)	Patients	Adults / pediatric patients	Myeloablative pre-conditioning	T/NK-depleted graft	Antibody-based in vivo T-cell depletion	Donors	Stem cell source	CMV-detection	Grade II-IV acute GVHD (with /without CMV reactivation)	Comments	cGVHD
Elmaagacli et al. (5)	AML n=266	adults	All	no	no	sibs 118 (44%); MUD 148 (56%)	BM 45(17%); PBSC 221 (83%)	pp65 antigenemia	187 pts (70%), not dissected with respect to CMV reactivation	Cumulative incidence of grade II-IV GVHD in pp65 antigenemia 35% (compared to 15% in pts with grade 0-I GVHD)	no percentages mentioned, in MV analysis disease stage, cGVHD development and CMV replication were independent predictors of reduced relapse risk
Manjappa et al. (7)	AML n=264	adults	206 (78%)	no	46 (17%) ATG	MRD 108 (41%); MUD 156 (59%)	BM 23 (9%); PBSC 240 (91%)	PCR	100 pts (37%), 44% in CMV reactivation cohort vs. 56% in non-CMV cohort (n.s.)		32% in CMV reactivation cohort vs. 36% in non-CMV cohort (n.s.)
Jang et al. (8)	AML n=74	median age 35; range 15-59 years	68 (92%)	not mentioned	11 (15%) ATG or alemtuzumab	MRD 31 (42%); MUD 43 (58%)	BM 5 (7%); PBSC 69 (93%)	PCR	26 pts (35%), 17 of 52 (33%) in early CMV replication cohort vs. 9 of 22 (41%) in no early CMV replication cohort (n.s.)		33 of 43 pts (77%) with early CMV replication versus 9 of 17 pts (53%) without early CMV replication) (n.s.)
Green et al. (6)	AML n=761, ALL n=322, CML n=646, lymphoma n=254, MDS n=371	2306 adults / 260 children	659 (87%) of AML patients	39 (5%) of AML patients	not mentioned	sibs 397 (52%); MUD 351 (46%); haplo 12 (2%)	BM 301(40%); PBSC 460 (60%)	pp65 antigenemia	582 of 761 (76%), not dissected with respect to CMV reactivation	Controlling for acute GVHD (grades 0-2 vs 3-4) did not change the association between CMV reactivation and relapse in any of the disease groups	353 of 761 (46%) AML patients had cGVHD, not specified between CMV positive/negative patients
Takenaka et al (9)	AML n=1836, ALL n=911, CML n=223, MDS n=569	median age 46; range: 16-74 years	1381 (75%) of AML patients	no	no	MRD 989 (54%); MUD 847 (46%)	BM 1267 (69%); PBSC 569 (31%)	pp65 antigenemia	630 of 1836 AML pts (34%), not dissected with respect to CMV reactivation		808 of 1836 (44%) AML patients had cGVHD, not specified between CMV positive/negatieve patients
Bao et al (10)	AML n=227	adults+children, median age 35; range 2-63 years	All	no	117 (52%) ATG	sibs 110 (49%), MUD 57 (25%), haplo 60 (26%)	BM 50 (22%), PBSC 125 (55%), BM+PBSC 52 (23%)	PCR	93 pts (41%), 60% in CMV reactivation cohort vs. 40% in non-CMV reactivation cohort (p=0.039)		65 of 118 (53%) in CMV reactivation cohort vs 57 of 109 (47%) in non-CMV reactivation cohort (n.s.)
Ramanathan et al (14)	AML n=925, ALL n=759	adults + children, median age 28; range 1-79 years	680 (74%) of AML patients	not mentioned	part of patients, number not mentioned	CB	CB	unknown	388 pts (42%), not dissected with respect to CMV reactivation	AML D − /R+: 43% (95% CI, 39–47%); AML D − /R − : 40% (95% CI, 34–45%), in MV analysis positive CMV serology had no impact on incidence of aGVHD or cGVHD in AML	not mentioned
Teira P et al (12)	AML n=5310, ALL n=1883, CML n=1079, MDS n=1197	median age 48; range 1-83 years	3809 (72%)	283/9469 (3%)	2503/9469 (27%)	sibs 4071 (43%); MUD 3481 (37%)	BM 2475 (26%); PBSC 6994 (74%)	unknown	37% of all patients, not dissected with respect to CMV reactivation	Incidence of Grade II-IV aGVHD by day 100 was similar across the 4 D/R serology cohorts regardless of disease	Incidence of cGVHD not different across the 4 D/R serology cohorts.
Ito et al. (15)	CML n=110	adults+children, median age 36; range 13-69 years	97 (88%)	97 (88%)	no	sibs 110 (100%)	BM 27 (25%), PBSC 83 (75%)	pp65 antigenemia and PCR	27 pts (34%), not dissected with respect to CMV reactivation	aGVHD grade II-IV not included in MV analysis as p>0,05	65 of 110 (59%) in all patients, not specified beteween CMV positive/negative patients
Koldehoff et al (17)	B-cell lymphoma n=94, T- and NK-cell neoplasms n=42	adults	107 (79%)	not mentioned	57 (42%) ATG	sibs 36 (26%), MUD 80 (59%), MUD-MM 20 (15%)	BM 11 (8%); PBSC 125 (92%)	pp65 antigenemia and PCR (after June 2011)	55 pts (44%),not dissected with respect to CMV reactivation		no percentages mentioned, in MV analysis non-sensitivity to chemotherapy, grade II-IV aGVHD and cGVHD were decisive predictors of Non Relapse Mortality.
Mariotti et al. (16)	B-cell lymphoma n=265	adults	75 (26%)	no	124 (45%) ATG or alemtuzumab	sibs 147 (55%), MUD 50 (19%), MUD-MM 68 (26%)	BM 26 (10%), PBSC 239 (90%)	pp65 antigenemia	49% GVHD gr I-IV, 10% GVHD gr III-IV †, 11,3% in pp65+ pts aGVHD gr III-IV vs. 9,1% in pp65- pts (n.s.) †	131 pts (49%) had aGHVD gr I-IV, no difference between pts with CMV (52%) or without CMV (48%) reactivation	35% developed cGVHD, 50% of patients with CMV reactivation and 50% without CMV reactivation (n.s.)
a/cGVHD: acute/chronic Graft versus Host Disease; ALL: Acute Lymphoblastic Leukemia; AML: Acute Myeloid Leukemia; BM: bone marrow; CB: Cord Blood; CIR: Cumulative Incidence of Relapse; CML: Chronic Myeloid Leukemia; D/R: Donor/Recipient; haplo: Haploidentical donor; MDS: Myelo Dysplastic Syndrome; MM: Mismatched; MRD: Matched Related Donor allogeneic HSTC; MUD: Matched Unrelated Donor allogeneic …
† no percentages available for aGVHD gr II-IV
